# Supplementary material for: Polyphosphoester-Based Nanocarriers for Combined X-Ray-Induced Photodynamic Therapy and Immunotherapy
Source: Pharmaceutics. 2026 Mar 24;18(4):399. doi: 10.3390/pharmaceutics18040399 (PMC13118306; doi:10.3390/pharmaceutics18040399)
Supplement: Supplementary file 1 [file pharmaceutics-18-00399-s001.zip]

Archive with 1 entries (1 files):
- pharmaceutics-4133391-supplementary.pdf
